# Supplementary material for: Sulcisporasupratumida sp. nov. (Phaeosphaeriaceae, Pleosporales) on Anthoxanthumodoratum from Italy
Source: MycoKeys. 2018 Aug 7;(38):35–46. doi: 10.3897/mycokeys.38.27729 (PMC6092470; doi:10.3897/mycokeys.38.27729)
Supplement: XML Treatment for Sulcispora supratumida [file mycokeys.38.27729-treatment1.xml]

<!DOCTYPE tp:taxon-treatment
  PUBLIC "-//TaxonX//DTD Taxonomic Treatment Publishing DTD v0 20100105//EN" "tax-treatment-NSO.dtd">
<tp:taxon-treatment xmlns:tp="http://www.plazi.org/taxpub"><tp:treatment-meta><kwd-group><label>Taxon classification</label><kwd><named-content xmlns:xlink="http://www.w3.org/1999/xlink" content-type="kingdom">Fungi</named-content></kwd><kwd><named-content xmlns:xlink="http://www.w3.org/1999/xlink" content-type="order">Pleosporales</named-content></kwd><kwd><named-content xmlns:xlink="http://www.w3.org/1999/xlink" content-type="family">Pleosporaceae</named-content></kwd></kwd-group><mixed-citation publication-type="journal"><person-group><name><surname>Senanayake</surname><given-names>Indunil C.</given-names></name><name><surname>Jeewon</surname><given-names>Rajesh</given-names></name><name><surname>Camporesi</surname><given-names>Erio</given-names></name><name><surname>Hyde</surname><given-names>Kevin D.</given-names></name><name><surname>Zeng</surname><given-names>Yu-Jia</given-names></name><name><surname>Tian</surname><given-names>Sheng-Li</given-names></name><name><surname>Xie</surname><given-names>Ning</given-names></name></person-group><article-title><italic><tp:taxon-name><tp:taxon-name-part taxon-name-part-type="genus" reg="Sulcispora">Sulcispora</tp:taxon-name-part><tp:taxon-name-part taxon-name-part-type="species" reg="supratumida">supratumida</tp:taxon-name-part></tp:taxon-name></italic> sp. nov. (<tp:taxon-name><tp:taxon-name-part taxon-name-part-type="family">Phaeosphaeriaceae</tp:taxon-name-part></tp:taxon-name>, <tp:taxon-name><tp:taxon-name-part taxon-name-part-type="order">Pleosporales</tp:taxon-name-part></tp:taxon-name>) on <italic><tp:taxon-name><tp:taxon-name-part taxon-name-part-type="genus" reg="Anthoxanthum">Anthoxanthum</tp:taxon-name-part><tp:taxon-name-part taxon-name-part-type="species" reg="odoratum">odoratum</tp:taxon-name-part></tp:taxon-name></italic> from Italy</article-title><source>MycoKeys</source><day>7</day><month>8</month><year>2018</year><volume>2018</volume><issue>38</issue><fpage>35</fpage><lpage>46</lpage><pub-id pub-id-type="doi">10.3897/mycokeys.38.27729</pub-id></mixed-citation></tp:treatment-meta><tp:nomenclature><tp:taxon-name>
              <tp:taxon-name-part taxon-name-part-type="genus" reg="Sulcispora">Sulcispora</tp:taxon-name-part>
              <tp:taxon-name-part taxon-name-part-type="species" reg="supratumida">supratumida</tp:taxon-name-part>
              <object-id xmlns:xlink="http://www.w3.org/1999/xlink" content-type="mycobank" xlink:type="simple">826887</object-id>
            </tp:taxon-name><tp:taxon-authority>Senan., Camporesi &amp; K.D. Hyde</tp:taxon-authority><tp:taxon-status xmlns:xlink="http://www.w3.org/1999/xlink" xlink:type="simple">sp. nov.</tp:taxon-status><xref ref-type="fig" rid="F2">Figure 2</xref></tp:nomenclature><tp:treatment-sec sec-type="etymology" id="SECID0ERCBI"><title>Etymology.</title><p>The species epithet is based on the two Latin words “supra” meaning upper and “tumidus” meaning swollen, referring to the position of swollen cells of ascospores.</p></tp:treatment-sec><tp:treatment-sec sec-type="material" id="SECID0EWCBI"><title>Type.</title><p>ITALY. Province of Forli-Cesena, Premilcuore, Passodella Valbura, on dead leaves of <italic><tp:taxon-name><tp:taxon-name-part taxon-name-part-type="genus" reg="Anthoxanthum">Anthoxanthum</tp:taxon-name-part><tp:taxon-name-part taxon-name-part-type="species" reg="odoratum">odoratum</tp:taxon-name-part></tp:taxon-name></italic> L. (<tp:taxon-name><tp:taxon-name-part taxon-name-part-type="family">Poaceae</tp:taxon-name-part></tp:taxon-name>), 25 May 2013, Erio Camporesi, IT 1306 (<abbrev xmlns:xlink="http://www.w3.org/1999/xlink" xlink:title="Mae Fah Luang University" id="ABBRID0EMDBI" xlink:type="simple">MFLU</abbrev> 15–0038, holotype; <abbrev xmlns:xlink="http://www.w3.org/1999/xlink" xlink:title="herbarium of Kunming Institute of Botany, Chinese Academy of Sciences" id="ABBRID0EQDBI" xlink:type="simple">HKAS</abbrev> 83865, paratype): living cultures, <abbrev xmlns:xlink="http://www.w3.org/1999/xlink" xlink:title="Mae Fah Luang Culture Collection" id="ABBRID0EUDBI" xlink:type="simple">MFLUCC</abbrev> 14–0995.</p></tp:treatment-sec><tp:treatment-sec sec-type="description" id="SECID0EYDBI"><title>Description.</title><p><italic><tp:taxon-name><tp:taxon-name-part taxon-name-part-type="genus" reg="Saprobic">Saprobic</tp:taxon-name-part></tp:taxon-name></italic> on leaves of <italic><tp:taxon-name><tp:taxon-name-part taxon-name-part-type="genus" reg="Anthoxanthum">Anthoxanthum</tp:taxon-name-part><tp:taxon-name-part taxon-name-part-type="species" reg="odoratum">odoratum</tp:taxon-name-part></tp:taxon-name></italic> L., visible as black spots, occurring on the upper surface of entire leaf. <italic>Sexual morph</italic>. <italic>Ascomata</italic> 110–150 × 90–140 µm (x– = 140–125 µm, n = 10), scattered, solitary, immersed, uniloculate, globose, black. <italic>Ostiole</italic> 35–40 µm (x– = 39 µm, n = 10) wide, papillate, central, periphysate. <italic>Periphyses</italic> 15–20 µm long, hyaline. <italic><tp:taxon-name><tp:taxon-name-part taxon-name-part-type="genus" reg="Peridium">Peridium</tp:taxon-name-part></tp:taxon-name></italic> comprising 2–4 layers of brown to dark brown, thick-walled, cells of <italic>textura angularis</italic> to <italic>textura globularis</italic>. <italic><tp:taxon-name><tp:taxon-name-part taxon-name-part-type="genus" reg="Hamathecium">Hamathecium</tp:taxon-name-part></tp:taxon-name></italic> comprising 2–4 µm wide, cellular, hyaline, branched, septate, pseudoparaphyses, constricted at the septa, anastomosing mostly above the asci and embedded in a mucilaginous matrix. <italic>Asci</italic> 85–125 × 20–35 µm (x– = 100 × 30 µm, n = 20), 8-spored, few, bitunicate, fissitunicate, subglobose to clavate, short pedicellate, apically rounded, with an ocular chamber, arising from the base of the ascoma and attached to parenchymatous cell matrix at base. <italic><tp:taxon-name><tp:taxon-name-part taxon-name-part-type="genus" reg="Ascospores">Ascospores</tp:taxon-name-part></tp:taxon-name></italic> 30–35 × 6–9 µm (x– = 35 × 7 µm, n = 25), bi-seriate to tri-seriate, narrowly fusiform, narrowing towards the end cells, reddish to dark brown, 6-septate, second septum supra-median, slightly constricted, not constricted at other septa, second segment swollen, straight, with 12–16 longitudinal furrows on surface, lacking a mucilaginous sheath. <italic><tp:taxon-name><tp:taxon-name-part taxon-name-part-type="genus" reg="Asexual">Asexual</tp:taxon-name-part><tp:taxon-name-part taxon-name-part-type="species" reg="morph">morph</tp:taxon-name-part></tp:taxon-name></italic>. Undetermined.</p><fig id="F2" position="float" orientation="portrait"><label>Figure 2.</label><caption><p><italic><tp:taxon-name><tp:taxon-name-part taxon-name-part-type="genus" reg="Sulcispora">Sulcispora</tp:taxon-name-part><tp:taxon-name-part taxon-name-part-type="species" reg="supratumida">supratumida</tp:taxon-name-part></tp:taxon-name></italic> (<abbrev xmlns:xlink="http://www.w3.org/1999/xlink" xlink:title="Mae Fah Luang University" id="ABBRID0ERGBI" xlink:type="simple">MFLU</abbrev> 15–0038). <bold>a</bold> Leaves of <italic><tp:taxon-name><tp:taxon-name-part taxon-name-part-type="genus" reg="Anthoxanthum">Anthoxanthum</tp:taxon-name-part><tp:taxon-name-part taxon-name-part-type="species" reg="odoratum">odoratum</tp:taxon-name-part></tp:taxon-name></italic><bold>b</bold> Appearance of ascomata on host surface <bold>c</bold> Cross section of ascoma <bold>d</bold> Peridium <bold>e</bold> Pseudoparaphyses <bold>f–i</bold> Asci <bold>j–n</bold><tp:taxon-name><tp:taxon-name-part taxon-name-part-type="genus" reg="Ascospores">Ascospores</tp:taxon-name-part></tp:taxon-name><bold>o</bold> Upper surface of the culture <bold>p</bold> Lower surface of the culture. Scale bars: 200 µm (<bold>b</bold>), 50 µm (<bold>c</bold>), 20 µm (<bold>d–i</bold>), 10 µm (<bold>j–n</bold>).</p></caption><graphic xmlns:xlink="http://www.w3.org/1999/xlink" xlink:href="mycokeys-38-035-g002.jpg" position="float" orientation="portrait" xlink:type="simple" id="oo_221488.jpg"/></fig></tp:treatment-sec><tp:treatment-sec sec-type="description" id="SECID0EFIBI"><title>Culture characteristics.</title><p>2 cm diameter after 4 weeks incubated in dark at 25 °C on <abbrev xmlns:xlink="http://www.w3.org/1999/xlink" xlink:title="Malt Extract Agar" id="ABBRID0ELIBI" xlink:type="simple">MEA</abbrev>, pinkish-white, circular, slightly woolly, margin lobate, effuse, lacking aerial mycelium, tightly attached to the media.</p></tp:treatment-sec></tp:taxon-treatment>
